# Supplementary material for: Improvement in Glycolipid Metabolism Parameters After Supplementing Fish Oil-Derived Omega-3 Fatty Acids Is Associated with Gut Microbiota and Lipid Metabolites in Type 2 Diabetes Mellitus
Source: Nutrients. 2024 Oct 31;16(21):3755. doi: 10.3390/nu16213755 (PMC11547733; doi:10.3390/nu16213755)
Supplement: Supplementary file 1 [file nutrients-16-03755-s001.zip]

Archive with 1 entries (1 files):
- nutrients-3269108-supplementary.pdf
